# Supplementary material for: Invasive Fungal Rhinosinusitis with and without Orbital Complications: Clinical and Laboratory Differences
Source: J Fungi (Basel). 2021 Jul 18;7(7):573. doi: 10.3390/jof7070573 (PMC8306043; doi:10.3390/jof7070573)
Supplement: Supplementary file 1 [file jof-07-00573-s001.zip]

Archive with 1 entries (1 files):
- jof-1286695-supplementary.pdf
